# Supplementary material for: Association of Dietary Patterns with Cardiovascular and Kidney Phenotypes in an Uruguayan Population Cohort
Source: Nutrients. 2021 Jun 27;13(7):2213. doi: 10.3390/nu13072213 (PMC8308311; doi:10.3390/nu13072213)
Supplement: Supplementary file 1 [file nutrients-13-02213-s001.zip]

Archive with 1 entries (1 files):
- nutrients-1233218-supplementary.pdf
